# Supplementary material for: TNFR2 Signaling Regulates the Immunomodulatory Function of Oligodendrocyte Precursor Cells
Source: Cells. 2021 Jul 15;10(7):1785. doi: 10.3390/cells10071785 (PMC8306473; doi:10.3390/cells10071785)
Supplement: Supplementary file 1 [file cells-10-01785-s001.zip]

Archive with 1 entries (1 files):
- cells-1223293-supplementary.pdf
